# Supplementary material for: HyperPhS: a pharmacophore-guided multimodal representation framework for metabolic stability prediction through contrastive hypergraph learning
Source: Bioinformatics. 2025 Sep 22;41(10):btaf524. doi: 10.1093/bioinformatics/btaf524 (PMC12574321; doi:10.1093/bioinformatics/btaf524)
Supplement: btaf524_Supplementary_Data [file btaf524_supplementary_data.zip]

Archive with 2 entries (2 files):
- Supplementary file[AU].pdf
- Supplementary_Information.pdf
